# Supplementary material for: 99mTc-Labeled Diarylpyrazoles for Single-Emission Computer Tomography Imaging of Neurotensin Receptor-Positive Tumors: A Comparative Preclinical Study
Source: Pharmaceutics. 2025 May 27;17(6):700. doi: 10.3390/pharmaceutics17060700 (PMC12196348; doi:10.3390/pharmaceutics17060700)
Supplement: Supplementary file 1 [file pharmaceutics-17-00700-s001.zip]

Archive with 1 entries (1 files):
- pharmaceutics-3607459-supplementary.pdf
